# Supplementary material for: Transcriptomic Analysis of the Pistacia vera (L.) Fruits Enable the Identification of Genes and Hormone-Related Gene Linked to Inflorescence Bud Abscission
Source: Genes (Basel). 2021 Dec 27;13(1):60. doi: 10.3390/genes13010060 (PMC8774834; doi:10.3390/genes13010060)
Supplement: Supplementary file 1 [file genes-13-00060-s001.zip]

Archive with 11 entries (11 files):
- Figure S1.tif
- Figure S2.jpg
- Figure S3.tif
- Figure S4.tiff
- Figure S5.tif
- Figure S6.png
- Figure S7.tif
- Figure S8.tif
- Table S1.xlsx
- Table S2.xlsx
- Table S3.xlsx
