# Supplementary material for: Transcriptomic Analysis of the Pistacia vera (L.) Fruits Enable the Identification of Genes and Hormone-Related Gene Linked to Inflorescence Bud Abscission
Source: Genes (Basel). 2021 Dec 27;13(1):60. doi: 10.3390/genes13010060 (PMC8774834; doi:10.3390/genes13010060)
Supplement: Supplementary file 1 [file genes-13-00060-s001.zip › Table S1.xlsx]

## Sheet: Raw Information
SET	Sample	Total Reads	Pre-processed Reads
JULY	FRUIT_ON_1	38312909	38264406
	FRUIT_ON_2	39545222	39512510
	FRUIT_ON_3	51427594	51376852
	FRUIT_OFF_1	37502577	37458448
	FRUIT_OFF_2	35605526	35551334
	FRUIT_OFF_3	31621062	31582887
JUNE	FRUIT_ON_1	34436836	34390755
	FRUIT_ON_2	31428118	31357282
	FRUIT_ON_3	30693501	30664230
	FRUIT_OFF_1	88873089	88776110
	FRUIT_OFF_2	25458480	25417096
	FRUIT_OFF_3	17060981	17038949
