# Supplementary material for: Transcriptomic Analysis of the Pistacia vera (L.) Fruits Enable the Identification of Genes and Hormone-Related Gene Linked to Inflorescence Bud Abscission
Source: Genes (Basel). 2021 Dec 27;13(1):60. doi: 10.3390/genes13010060 (PMC8774834; doi:10.3390/genes13010060)
Supplement: Supplementary file 1 [file genes-13-00060-s001.zip › Table S2.xlsx]

## Sheet: Denovo Assembly Information
Assembly Information
Assembly Info	Trinity	Unigene	CD-HIT
Number of contigs	92339	25074	79782
smallest contig length	191	255	195
largest contig length	15310	14355	15310
Number of bases	88410563	24216996	70726324
mean length	957.44	965.82	886.49
number of contigs under 200	8	0	3
number of contigs over 1k	29410	8575	23041
number of contigs over 10k	30	8	21
number of contigs with ORF	31686	18501	24934
Mean ORF percentage	58.68	99.75	58.53
N90	357	453	325
N70	1002	843	899
N50	1707	1263	1613
N30	2487	1809	2355
N10	4062	3042	3818
GC content	40	43	40
BUSCO Evaluation
Busco Stat	Trinity	Unigene	CD-HIT
Complete BUSCOs	95.5%	76.7%	93.9%
Complete and single-copy BUSCOs	68.8%	75.3%	74.4%
Complete and duplicated BUSCOs	26.7%	1.4%	19.5%
Fragmented BUSCOs	4.0%	17.7%	5.3%
Missing BUSCOs	0.5%	5.6%	0.8%
Total BUSCO groups searched	430	430	430
Alignment with pre-processed reads
SET	Sample	Unigene	CD-HIT
SET1	FRUIT_ON_1	0.6059	0.9733
	FRUIT_ON_2	0.6369	0.9754
	FRUIT_ON_3	0.6666	0.9723
	FRUIT_OFF_1	0.6263	0.9745
	FRUIT_OFF_2	0.6123	0.9728
	FRUIT_OFF_3	0.6832	0.9778
SET2	FRUIT_ON_1	0.6478	0.9742
	FRUIT_ON_2	0.6426	0.9712
	FRUIT_ON_3	0.6794	0.9775
	FRUIT_OFF_1	0.7021	0.9793
	FRUIT_OFF_2	0.5813	0.9737
	FRUIT_OFF_3	0.6878	0.9756
