# Supplementary material for: Transcriptomic Analysis of the Pistacia vera (L.) Fruits Enable the Identification of Genes and Hormone-Related Gene Linked to Inflorescence Bud Abscission
Source: Genes (Basel). 2021 Dec 27;13(1):60. doi: 10.3390/genes13010060 (PMC8774834; doi:10.3390/genes13010060)
Supplement: Supplementary file 1 [file genes-13-00060-s001.zip › Table S3.xlsx]

## Sheet: photosynthesis
Bin Name	log2FC	Gene Description
PS.lightreaction.photosystem II.LHC-II	-3.32632	CHLOROPHYLL PROTEIN 24
PS.lightreaction.photosystem II.LHC-II	-5.51945	LIGHT-HARVESTING CHLOROPHYLL B-BINDING 2
PS.lightreaction.photosystem II.LHC-II	-3.01086	light harvesting complex gene 1
PS.lightreaction.photosystem II.PSII polypeptide subunits	-3.45905	OXYGEN EVOLVING COMPLEX SUBUNIT 16 KDA
PS.lightreaction.photosystem I.PSI polypeptide subunits	-3.76658	photosystem I subunit O
PS.lightreaction.ATP synthase.delta chain	2.15972	PIGMENT DEFECTIVE 332
PS.lightreaction.other electron carrier (ox/red).plastocyanin	-4.14829	PLASTOCYANIN 2
PS.photorespiration.hydroxypyruvate reductase	2.04688	D-isomer specific 2-hydroxyacid dehydrogenase
PS.calvin cycle.rubisco small subunit	-5.52046	ribulose bisphosphate carboxylase small chain 1A
PS.calvin cycle.transketolase	-10.4903	transketolase 2
